# Supplementary material for: Cellular cartography of the organ of Corti based on optical tissue clearing and machine learning
Source: eLife. 2019 Jan 18;8:e40946. doi: 10.7554/eLife.40946 (PMC6338463; doi:10.7554/eLife.40946)
Supplement: Figure 1—source data 1. [file elife-40946-fig1-data1.xlsx]

## Sheet: Figure 1 - figure supplement 1
4M urea
		Tissue size (%)	Optical transmittance
sample number	1	118.576	84.3395
	2	130.126	82.8429
	3	118.595	87.2215
	4	114.475	81.9332
	5	115.387	82.0589
1M guanidine
		Tissue size	Optical transmittance
sample number	1	96.4114	75.9701
	2	104.365	80.7707
	3	107.9	80.5381
	4	105.153	79.5784
	5	115.387	82.0589
2M guanidine
		Tissue size	Optical transmittance
sample number	1	97.5815	76.2659
	2	102.9	78.4853
	3	106.446	79.8094
	4	106.828	79.3336
	5	107.331	82.5315
3M guanidine
		Tissue size	Optical transmittance
sample number	1	106.108	84.9064
	2	103.66	87.3059
	3	103.008	89.2953
	4	107.422	86.5833
	5	107.212	88.1471

## Sheet: Figure 1 -figure supplement 2
depth (µm)		CB-perfusion	Modified Sca/eS
sample number	1	80	240
	2	86	300
	3	84	240
