# Supplementary material for: Cellular cartography of the organ of Corti based on optical tissue clearing and machine learning
Source: eLife. 2019 Jan 18;8:e40946. doi: 10.7554/eLife.40946 (PMC6338463; doi:10.7554/eLife.40946)
Supplement: Figure 2—source data 1. [file elife-40946-fig2-data1.xlsx]

## Sheet: Figure 2D
Radial distance		200	400	600	800	1000	1200	1400	1600	1800	2000	2200	2400	2600	2800	3000	3200	3400	3600	3800	4000	4200	4400	4600	4800	5000	5200	5400	5600
PND30
sample number	1		534.464	525.653	527.003	515.156	513.067	514.348	521.313	524.347	519.949	517.518	530.425	539.676	528.186	503.695	483.582	461.92	444.557	435.253	427.45	414.254	401.155	395.947	397.147	407.225	405.587	384.27	312.143
	2		563.681	554.957	545.151	527.645	520.964	525.363	527.61	527.396	524.31	530.863	547.866	543.843	530.814	500.471	484.136	471.65	452.059	446.745	432.565	417.359	403.945	397.713	405.379	402.815	391.003	338.599
	3		543.214	540.933	524.984	525.807	524.027	526.452	525.963	521.07	514.635	527.914	540.278	538.898	528.233	504.29	477.991	457.41	440.659	428.537	413.58	396.524	392.986	387.705	394.773	392.742	369.585	312.216
	4		539.421	521.906	503.869	502.705	512.025	521.985	530.803	533.793	529.391	534.689	533.922	531.744	509.044	484.277	462.496	440.737	431.733	421.697	411.411	401.81	389.867	383.106	386.117	388.409	378.849	326.397
	5		520.176	523.881	515.43	502.887	504.909	506.182	510.364	506.261	506.216	507.553	518.026	522.784	512.836	488.687	461.904	451.979	446.806	437.385	428.508	412.312	398.873	394.335	405.512	418.035	409.787	354.799
	6			543.752	530.692	519.875	508.286	509.545	510.852	513.397	514.21	525.794	520.443	528.812	522.638	495.432	481.065	469.243	452.249	433.528	421.615	398.344	386.287	381.222	387.686	389.939	373.399	326.527
	7			544.168	531.887	525.138	515.798	510.417	507.487	506.111	516.261	524.685	529.37	530.419	517.535	496.434	470.682	452.746	438.144	425.837	419.456	399.719	393.258	390.645	392.921	385.508	361.826	282.048
	8		545.263	534.811	525.569	518.169	520.424	534.216	554.527	557.479	546.491	542.437	539.246	529.946	514.864	494.729	478.449	467.127	453.453	441.163	425.99	419.099	415.18	411.022	417.061	415.342	401.292	358.335
	9	535.203	526.661	512.506	510.32	515.523	519.592	526.57	526.428	522.438	523.748	522.27	530.221	530.51	519.306	491.506	464.46	443.37	429.598	426.337	419.198	414.049	413.736	404.013	403.118	412.919	415.28	355.731
	10		534.763	522.126	509.121	501.239	502.629	507.669	512.219	511.842	521.393	525.278	496.988	513.82	501.008	496.191	469.048	465.724	447.548	427.316	408.559	399.622	390.251	391.22	395.029	400.307	381.762	335.351
PND60
sample number	1		538.663	542.624	528.973	521.089	518.046	520.132	520.914	519.382	517.468	531.143	539.729	544.849	529.04	498.114	474.66	456.357	447.903	442.318	432.065	411.517	397.796	396.038	398.595	406.935	401.839	350.517
	2		538.16	540.157	533.723	527.627	522.292	521.253	522.12	521.209	525.512	528.322	541.04	548.789	514.686	496.698	477.544	460.161	444.829	446.469	426.272	417.191	408.919	396.863	411.266	419.987	409.732	368.616
	3			570.191	546.708	529.807	518.791	521.077	525.441	523.566	521.974	529.585	535.507	533.714	523.435	505.662	482.283	471.937	460.052	446.055	426.733	416.507	409.232	403.623	400.694	398.792	388.974	330.095
	4		533.418	525.058	514.816	510.218	515.173	520.799	525.042	525.277	527.133	531.284	534.112	533.214	503.178	480.135	458.721	449.325	439.467	428.649	410.656	402.895	398.426	397.546	394.796	395.453	379.454	296.633
	5			539.136	529.569	520.911	515.529	513.177	513.462	515.739	516.282	518.03	521.619	531.62	526.503	510.477	491.255	468.717	455.046	444.452	431.525	417.179	401.284	391.335	391.514	401.351	409.057	378.389	294.429
	6			536.275	521.942	519.971	521.939	524.534	522.523	519.79	513.565	519.318	521.859	534.776	524.604	505.93	481.197	465.132	452.005	438.699	426.623	415.849	405.537	397.624	406.261	417.773	406.525	352.13
	7		530.649	520.078	503.695	508.95	513.643	528.925	550.814	544.669	528.801	529.254	529.86	523.1	510.315	490.297	473.29	456.425	441.409	431.533	417.227	405.438	399.756	401.716	406.943	412.615	407.519	345.34
	8		532.198	521.074	501.918	514.732	509.757	515.883	509.182	513.143	524.567	531.498	535.527	527.29	512.479	487.114	469.423	457.829	447.864	439.312	420.351	405.362	390.011	388.544	392.94	403.683	406.432	363.994	273.131
	9		529.859	522.104	521.287	517.41	508.785	526.821	529.131	521.941	537.223	517.031	522.608	538.429	511.99	489.442	468.615	448.467	436.706	422.972	417.441	404.656	400.823	397.461	404.825	401.001	386.518	318.448
	10		551.61	538.917	526.397	515.578	512.213	518.206	524.797	526.969	532.405	535.251	542.504	538.643	522.772	498.286	466.586	450.258	438.539	432.572	428.236	409.539	397.89	389.998	392.228	402.609	391.913	338.433
	11		553.773	546.39	531.235	517.58	522.735	535.118	534.295	533.633	526.638	531.534	547.38	547.412	532.381	500.665	474.788	460.487	447.069	438.266	421.989	407.572	396.225	389.608	400.205	405.39	386.889	326.903
	12		546.65	526.855	515.21	514.855	522.43	535.664	540.199	540.258	535.106	540.677	541.234	541.285	517.87	487.92	461.937	445.653	436.951	432.425	422.373	410.647	398.997	395.816	401.291	404.575	391.807	340.843
	13			523.207	512.596	509.202	513.779	521.83	526.373	524.525	519.262	529.635	529.307	521.94	506.469	480.484	461.043	452.172	442.624	434.49	420.909	413.149	413.954	407.76	416.496	414.54	393.402	325.107
	14		535.874	528.416	519.171	509.052	504.006	514.01	518.274	516.575	520.228	522.593	527.092	527.034	509.241	482.621	462.583	449.277	435.064	427.097	407.402	401.182	390.549	395.539	390.743	393.275	375.331	310.962
PND120
sample number	1			553.761	534.617	510.374	508.923	511.301	516.484	514.273	517.878	523.089	532.168	533.524	519.114	498.819	479.672	467.764	452.471	437.237	427.679	403.62	393.608	388.901	386.749	395.922	388.177	342.497
	2			526.251	515.806	517.595	526.65	525.522	518.604	502.53	493.762	507.666	518.429	528.402	519.509	503.86	475.222	447.923	434.057	422.078	411.528	408.056	399.923	398.785	404.596	403.291	379.925	298.682
	3			510.623	508.669	505.405	506.643	498.558	482.528	463.171	464.917	481.845	512.173	534.629	507.921	467.581	432.49	415.878	410.286	411.617	410.653	409.426	400.54	395.456	391.111	392.789	379.835	310.701
	4		544.109	535.838	525.258	516.631	526.897	532.475	526.727	520.911	530.511	544.271	543.026	551.321	522.986	498.312	481.557	454.148	440.135	437.416	423.165	413.668	404.209	397.331	400.631	409.477	399.599	354.301
	5		537.279	533.714	527.766	521.455	523.612	529.175	527.22	530.136	531.912	531.37	536.849	541.751	525.256	505.381	484.015	471.916	454.713	440.547	423.197	412.714	402.253	406.154	407.867	411.254	401.927	357.97
	6			551.058	532.878	525.171	524.11	536.779	541.599	540.97	534.562	531.282	544.228	547.259	533.928	519.014	494.936	477.428	458.223	438.402	424.483	404.44	397.237	400.191	391.918	397.634	387.781	347.61
	7		524.286	521.538	519.675	518.17	520.031	518.949	514.82	515.062	519.455	523.373	545.291	514.256	515.195	481.435	469.53	446.328	419.713	410.394	408.149	405.333	399.988	398.974	397.388	400.837	377.133	299.843
	8	544.758	540.084	531.088	522.293	507.872	510.985	517.799	520.947	529.875	529.012	529.982	532.769	532.001	516.07	488.314	462.47	436.518	426.983	419.884	409.032	394.385	387.768	388.105	386.975	382.966	354.017	277.303
	9	545.533	535.552	535.046	525.169	522.129	535.82	543.609	540.34	531.8	527.558	533.837	539.95	540.63	526.482	508.726	485.779	465.011	441.89	432.507	421.74	416.078	408.197	409.39	413.175	418.895	410.009	361.141
Noise
sample number	1					528.057	509.87	495.419	491.785	490.009	487.731	488.187	495.022	502.876	496.669	488.442	474.534	468.882	460.241	440.582	420.379	404.973	385.21	366.164	371.963	380.654	378.034	342.985	247.157
	2					516.41	507.993	496.759	502.729	504.97	505.995	502.476	509.015	509.676	499.653	489.473	480.874	474.964	476.844	466.636	449.094	428.946	411.757	394.417	400.009	411.021	423.881	404.186	334.527
	3						544.562	522.991	519.197	515.131	510.985	513.827	516.228	521.719	511.778	500.416	493.758	493.739	488.043	476.704	460.07	436.49	409.039	404.947	402.541	409.219	406.305	391.873	332.34
	4				547.553	529.271	513.369	515.329	508.071	510.401	514.131	514.993	524.723	530.575	519.946	505.856	490.979	476.551	464.546	451.064	429.489	417.823	398.952	384.008	387.32	397.537	392.976	362.242	280.091
	5		527.117	524.081	516.491	511.235	512.802	514.935	508.579	507.035	511.306	517.581	525.02	521.678	507.107	483.27	466.679	446.075	427.815	416.609	412.686	397.637	392.839	396.324	400.706	388.62	357.742
	6		541.353	526.097	521.162	522.758	526.029	534.517	535.495	536.817	542.539	550.014	550.847	544.05	517.467	485.949	463.479	450.607	445.937	443.008	435.234	427.107	412.404	403.594	406.649	415.896	416.987	376.091
	7		557.439	540.561	529.421	529.721	533.432	542.629	549.649	548.128	549.354	556.759	563.29	553.336	525.724	496.909	479.572	470.485	467.318	458.076	440.864	425.108	407.771	412.234	419.759	424.213	419.714	377.211	278.146
	8	554.888	535.891	526.506	523.957	522.662	526.363	528.049	537.876	542.114	542.125	547.428	552.614	539.528	517.228	489.183	467.987	452.423	451.303	439.146	436.345	435.207	415.818	406.691	413.109	422.561	419.348	388.31	281.645
	9		528.59	528.144	523.781	531.768	539.705	541.062	541.074	537.605	533.225	545.079	555.226	545.659	519.55	495.324	469.283	455.142	446.479	433.086	419.87	409.876	400.371	405.227	406.713	415.127	398.101	342.098
	10	534.642	530.882	525.444	517.194	517.354	521.471	526.138	530.496	529.933	533.643	536.635	551.193	539.575	517.719	491.708	461.935	444.456	439.799	430.926	427.189	409.094	401.64	397.76	400.719	408.459	408.011	371.693	277.599

## Sheet: Figure 2E
Hair cell potition		0	25	50	75	100	125	150	175	200	225	250	275	300	325	350	375	400	425	450	475	500	525	550	575	600	625
PND30
sample number	1		118.095	181.04	252.585	319.983	417.355	493.729	560.283	611.527	650.153	631.192	567.607	501.277	472.835	479.64	532.055	619.938	710.728	807.127	889.037	955.093	1013.26	1058.41	1071.64	1019.7	978.703
	2			150.231	223.902	310.773	388.565	468.169	545.591	605.304	640.763	623.892	578.558	520.714	473.887	478.894	531.141	621.645	722.603	816.804	895.502	965.548	1019.4	1059.74	1062.49	1027.24
	3		95.6104	183.054	270.168	331.563	406.837	477.559	562.641	620.686	639.01	622.054	580.47	510.644	469.151	478.005	548.855	633.149	724.999	819.506	901.599	963.211	1017.47	1054.91	1052.71	1006.94
	4		125.723	187.531	248.978	321.55	412.214	497.391	578.514	631.797	649.149	624.226	576.685	523.407	490.197	502.228	554.678	634.602	732.589	824.028	900.756	970.531	1017.25	1042.85	1018.38	973.962
	5			140.772	203.044	298.308	386.48	476.518	552.389	613.576	646.425	623.871	577.108	518.094	477.303	487.244	545.287	628.062	709.079	803.778	894.407	967.513	1033.2	1063.05	1044.61	985.353
	6				253.283	315.287	390.293	455.732	536.657	589.794	617.791	615.765	579.313	512.292	484.714	485.254	535.485	626.588	729.418	811.433	894.447	966.356	1014.33	1051.51	1047.86	1006.35
	7			174.969	228.669	284.269	364.747	446.59	528.709	595.512	625.478	616.101	584.903	530.244	495.046	508.471	564.655	647.553	736.702	818.445	901.8	964.87	1014	1041.21	1026.44	1010.75
	8		151.372	210.92	273.57	341.192	420.139	499.595	560.544	615.554	636.897	629.71	578.675	518.5	484.339	490.808	551.989	631.628	723.308	805.291	884.113	950.498	1006.78	1050.66	1058.86	1015.08
	9		87.4136	185.367	241.317	315.61	405.311	492.989	568.118	625.186	641.426	613.337	572.889	517.794	486.499	492.18	545.848	628.857	719.106	809.381	891.158	957.98	1018.07	1052.65	1042.89	994.963
	10			115.518	193.039	261.478	344.446	432.054	520.967	595.837	627.821	637.154	616.444	542.025	495.485	485.499	556.466	645.768	740.587	827.352	895.637	960.307	1015.66	1045.62	1037.85	1005.17
PND60
sample number	1			139.37	225.263	298.682	376.753	465.455	545.859	603.233	638.313	625.674	577.17	519.516	493.347	506.989	562.388	658.367	747.486	827.719	902.254	970.565	1020.4	1054.31	1018.62	986.625
	2		120.759	186.992	246.516	317.109	403.133	484.027	556.1	608.197	635.236	624.842	569.565	512.578	489.747	493.887	545.493	622.866	715.347	805.304	892.856	954.323	1018.96	1063.57	1061.58	1001.25
	3			188.74	240.979	299.395	377.351	456.623	539.431	595.722	628.49	616.556	576.39	538.022	508.447	522.093	575.647	659.101	748.171	829.96	899.681	960.652	1009.88	1040.73	1023.84	997.199
	4		82.395	153.28	225.021	310.107	399.308	494.518	579.884	638.214	650.647	636.03	582.572	534.101	501.865	510.344	561.976	638.557	721.039	810.855	895.018	967.387	1037.44	1062.64	1020.46	994.171
	5				236.584	302.957	387.59	466.887	541.534	590.983	626.185	628.7	576.999	528.435	495.885	490.185	549.69	628.368	721.152	813.041	891.674	959.376	1013.44	1043.73	1036.69	988.68	993.551
	6			187.063	257.027	324.671	403.369	482.434	562.368	625.085	646.104	637.1	584.741	519.027	487.904	494.584	547.094	627.442	713.683	805.016	881.252	950.256	1006.07	1035.68	1031.81	982.232
	7		122.07	222.461	304.163	361.55	428.52	508.022	563.296	622.385	630.558	622.404	571.945	518.549	477.226	480.94	521.062	615.814	711.038	799.243	882.351	952.12	1013.47	1051.16	1043.31	989.404
	8		53.9833	142.263	235.174	310.791	396.912	475.685	568.287	635.143	644.474	631.434	583.356	527.002	486.569	484.008	537.458	616.643	701.167	794.237	886.362	950.991	1018.11	1055.68	1041.89	988.466	986.259
	9		119.704	187.133	253.841	330.328	418.33	497.826	573.506	631.776	654.116	636.201	580.556	518.239	494.028	504.503	553.53	634.767	715.085	791.619	875.873	950.511	1011.33	1044.06	1039.05	967.967
	10		109.147	199.413	264.941	329.888	404.347	477.273	549.947	604.172	634.879	622.835	570.202	518.699	483.04	485.444	540.117	623.345	718.254	803.797	889.807	956.637	1006.28	1040.11	1040.06	998.461
	11		92.7422	178.504	249.565	326.837	410.101	473.076	551.54	612.516	642.602	624.493	582.469	515.922	470.933	468.19	523.858	619.998	720.11	818.206	904.351	985.097	1039.24	1063.55	1041.35	1000
	12		81.4979	170.189	260.359	339.91	412.741	491.24	571.156	627.246	646.473	627.453	577.649	504.464	469.466	473.608	527.223	608.801	704.487	803.094	892.112	970.809	1036.86	1075.84	1057.12	1000.67
	13			154.885	229.037	299.916	391.22	480.73	549.967	612.804	635.405	626.674	578.619	528.607	501.658	510.769	568.852	645.906	741.15	832.35	911.699	970.395	1023.47	1052.15	1027.46	989.912
	14		101.633	175.995	245.078	323.659	411.484	494.637	570.984	627.469	648.745	636.692	582.185	510.042	469.898	478.438	532.596	627.476	724.835	815.997	901.776	973.15	1030.99	1057.35	1032.87	988.437
PND120
sample number	1			127.924	208.586	288.443	368.69	449.681	532.769	598.674	622.64	617.689	565.196	519.248	484.55	490.148	542.516	630.369	723.523	818.685	899.729	975.471	1031.4	1075.92	1051.66	1002.28
	2			151.78	218.729	300.194	379.324	470.014	562.866	627.672	656.846	629.782	586.911	523.977	485.219	495.868	565.468	639.723	733.276	816.765	901.441	969.338	1030.83	1059.19	1025.17
	3			94.749	177.954	272.314	374.998	471.029	559.209	625.445	666.359	644.636	597.393	515.852	471.549	468.619	524.509	613.462	707.43	819.694	916.795	1001.84	1065.83	1071.76	1013.28
	4		83.2013	153.3	219.213	286.808	372.001	459.153	549.595	614.979	634.973	618.552	582.846	532.179	495.757	511.031	563.603	644.708	728.124	815.58	898.814	966.078	1026.82	1052.24	1029.08	981.247
	5		88.8385	173.492	237.932	306.36	377.846	460.939	538.859	602.318	634.835	621.559	575.766	522.275	479.744	487.541	546.035	629.369	723.462	810.358	893.513	965.715	1020.57	1051.99	1052.66	1003.77
	6				204.586	265.615	337.789	420.917	498.581	574.89	613.739	607.242	564.477	518.463	484.792	489.861	542.72	645.704	750.502	849.216	917.165	975.787	1031.96	1063.42	1039.01	1014.01
	7		106.082	174.615	247.482	324.858	413.578	508.454	589.664	644.999	659.67	631.083	600.023	527.231	489.134	487.694	535.756	622.84	712.527	800.305	888.809	961.536	1020.9	1044.42	1014	970.316
	8		61.8579	139.766	206.635	285.813	359.937	443.036	524.983	588.992	619.797	609.519	581.57	531.439	499.446	511.262	573.554	651.434	742.108	829.359	905.713	974.053	1020.11	1051.24	1038.4	1006.27
	9	43.1387	136.515	216.938	288.369	353.372	412.506	482.596	557.765	609.318	632.978	615.911	573.621	516.443	479.932	469.703	531.518	616.438	712.569	795.663	876.163	947.839	1005.32	1052.02	1066.43	1032.06
Noise
sample number	1					315.669	370.014	444.805	513.602	576.588	620.131	610.894	592.717	544.4	515.425	501.151	549.23	626.02	734.831	823.005	892.426	947.199	999.137	1029.89	1026.12	987.9	985.92
	2					279.334	346.055	422.217	491.309	558.8	606.036	622.833	589.925	542.274	500.274	494.844	543.387	616.187	721.871	812.661	895.965	956.383	1010.22	1039.09	1039.81	1001.36	983.545
	3						399.086	444.876	499.691	558.444	593.723	602.55	584.492	554.088	525.423	534.349	558.719	623.452	721.024	815.84	892.595	956.553	982.736	1006.42	1024.85	1010.67	985.045
	4				229.531	296.793	374.902	451.932	539.068	589.643	618.603	622.936	587.824	536.805	492.286	490.375	541.247	642.5	737.277	819.973	889.351	950.851	1003.46	1043.89	1038.09	991.961
	5		92.9096	162.485	244.836	307.049	388.37	481.782	573.465	634.282	660.302	643.197	601.661	532.017	493.555	505.01	562.957	637.087	748.928	834.187	910.16	971.835	1014.71	1026.9	991.732
	6		114.538	182.716	266.539	333.666	422.569	509.81	583.676	644.925	656.332	628.518	568.01	512.755	477.752	488.752	537.527	622.881	716.156	814.192	893.106	962.33	1020.48	1059.21	1040.18	991.408
	7		135.76	215.557	289.193	347.661	426.78	497.65	567.632	630.248	648.177	623.706	577.613	512.58	472.352	474.486	539.192	619.978	717.445	810.991	898.563	956.886	1007.75	1046.15	1046.59	998.45
	8			129.406	220.493	287.747	369.448	461.213	552.615	612.861	648.981	626.702	593.072	520.663	473.072	476.275	527.173	616.256	711.89	805.306	887.425	968.634	1029.58	1061.67	1052.29	994.237
	9		119.934	194.672	266.245	332.926	412.131	497.526	577.813	632.81	657.631	632.808	573.231	516.769	470.304	478.281	533.659	621.491	717.017	808.817	892.579	963.652	1021.93	1062.83	1053.96	993.695
	10		125.259	188.97	265.273	329.393	400.464	480.665	555.207	623.828	651.573	628.27	582.34	527.844	478.565	479.346	558.319	648.72	746.062	831.519	910.49	976.163	1025.73	1059.01	1027.76	970.712

## Sheet: Figure 2G
Void space number	Auto vs. Manual	Manual vs. Manual
1	3	1.33333
2	0	0
3	0	0
4	0.666667	0.666667
5	0.666667	0.666667
6	0.666667	0.666667
7	0	0
8	0	0
9	0	0
10	0	0
11	0	0
12	1	2
13	0	0
14	0	0
15	0	0
16	1.66667	0.666667
17	0	0
18	0.666667	0.666667
19	0	0
20	0	0
21	0	0
22	0	0
23	0	0
24	0	0
25	0	0
26	0	0
27	0	0
28	0	0
29	0	0
30	0	0
31	0	0
32	0	0
33	0	0
34	0	0
35	0	0
36	0.333333	0.666667
37	0.666667	0.666667
38	0	0
39	0	0
40	0	0
41	0	0
42	0	0
43	0	0
44	0.666667	1.33333
45	0.333333	0.666667
46	0	0
47	0	0
48	0	0
49	0	0
50	0	0
51	0	0
52	0	0
53	0	0
54	0	0
55	0	0
56	0	0
57	0	0
58	0	0
59	0.666667	1.33333
60	0	0
61	0	0
62	0	0
63	0	0
64	0	0
65	0	0
66	1	0
67	0.333333	0.666667
68	0	0
69	0	0
70	0	0
71	2	2.66667
72	0	0
73	0	0
74	1.33333	1.33333
75	0	0
76	1	0
77	0	0
78	1.33333	2
79	0	0
80	0.333333	0.666667
81	0	0
82	0	0
83	0	0
84	0	0
85	0	0
86	0	0
87	0	0
88	0	0
89	0.666667	0.666667
90	0	0
91	0	0
92	0	0
93	0	0
94	0.666667	0.666667
95	0	0
96	0	0
97	0	0
98	1.33333	0.666667
99	0	0
100	1	0
101	2.66667	0.666667
102	0	0
103	1.33333	2.66667
104	0	0
105	0	0
106	0	0
107	0	0
108	0	0
109	0	0
110	0	0
111	0	0
112	0	0
113	0	0
114	0	0
115	0	0
116	0	0
117	0	0
118	0.666667	0.666667
119	1	0
120	0	0
121	0	0
122	0	0
123	0	0
124	0	0
125	0	0
126	0	0
127	0	0
128	0	0
129	0	0
130	0	0
131	0	0
132	0	0
133	0	0
134	0	0
135	0	0
136	1	0
137	1.33333	2
138	2.33333	0.666667
139	2	0
140	1.33333	1.33333
141	0.333333	0.666667
142	0	0
143	0	0
144	0	0
145	0	0
146	0	0
147	0	0
148	0	0
149	0	0
150	0	0
151	0	0
152	0	0
153	0	0
154	1	0
155	0	0
156	0.333333	0.666667
157	0	0
158	0.666667	0.666667
159	0	0
160	0	0
161	0	0

## Sheet: figure supplement 1A_left
Numbers of inner hair cells
		P5	P60	P360
Sample number	1	644	598	520
	2	565	552	439
	3	593	610	479

## Sheet: figure supplement 1A_right
Numbers of inner hair cells
		P5	P60	P360
Sample number	1	2032	2058	597
	2	2034	1720	685
	3	1956	2139	641

## Sheet:  figure supplement 1B_right
Loss of outer hair cells
		C57BL/6J	CBA/Ca
sample number	1	9	3
	2	36	0
	3	12	5
	4	26	4
	5		3

## Sheet: figure supplement 1C_right
Loss of outer hair cells
		PND60	Noise
sample number	1	9	65
	2	36	58
	3	12	62
	4	26	76

## Sheet: figure supplement 1BC_left
ABR threshold (dB SPL)
Tone frequency (kHz)		4	8	16	32.15
C57BL/6J (PND60)
sample number	1	54	29	30	56
	2	59	39	35	71
	3	54	34	35	76
	4	59	39	50	81
CBA
sample number	1	84	39	44	54
	2	74	34	29	39
	3	59	29	29	44
	4	69	39	29	44
Noise
sample number	1	104	74	75	91
	2	109	74	80	86
	3	91	89	80	96
	4	89	84	75	96
