# Supplementary material for: Cellular cartography of the organ of Corti based on optical tissue clearing and machine learning
Source: eLife. 2019 Jan 18;8:e40946. doi: 10.7554/eLife.40946 (PMC6338463; doi:10.7554/eLife.40946)
Supplement: Figure 3—source data 1. [file elife-40946-fig3-data1.xlsx]

## Sheet: Figure 3B
Loss rate		Segment "a"	Segment "b"	Segment "c"	Segment "d"	Segment "e"
PND60
sample number	1	0.0301724	0.01875	0.00485909	0.029316	0.0778689
	2	0.0511628	0.0354839	0.0115942	0.0194175	0.0675676
	3	0.0264901	0	0.0174757	0.0196721	0.0926829
	4	0.0408163	0.0282132	0.0134615	0.0194805	0.0497238
	5	0.0296296	0.025641	0.0163148	0.00322581	0.0608365
	6	0.0201005	0.0212121	0.00667302	0.00970874	0.0752212
	7	0.0254237	0.0414201	0.00850662	0.0130719	0.0420561
	8	0.0340909	0.0217391	0.00736067	0.0385852	0.0367647
	9	0.0487805	0.0601266	0.00959693	0.0184615	0.0659898
	10	0.0181818	0.0122324	0.0145349	0.00970874	0.0688073
	11	0.00743494	0.0251572	0.0151515	0.0130293	0.0353982
	12	0.00740741	0.0249221	0.00867888	0.00655738	0.0657277
	13	0.0606061	0.031348	0.00962464	0.0126984	0.0653266
	14	0.00738007	0.0153846	0.00756859	0.0277778	0.0309278
PND120
sample number	1	0.303867	0.0200669	0.0175781	0.0254777	0.0694444
	2	0.0687831	0.0362538	0.0185547	0.0526316	0.179775
	3	0.0179641	0.05919	0.021093	0.0588235	0.177143
	4	0.148289	0.0376176	0.0097371	0.0485437	0.146018
	5	0.117886	0.0159236	0.0182342	0.0607029	0.0742358
	6	0.294737	0.04	0.0158888	0.016835	0.0720721
	7	0.0350877	0.00621118	0.0183398	0.0453074	0.117647
	8	0.145763	0.0487805	0.0262902	0.0280374	0.0778443
	9	0.033557	0.0373832	0.0152672	0.0320513	0.133333
Noise
sample number	1		0.210356	0.0550807	0.0318471	0.0820312
	2		0.36859	0.0483559	0.00980392	0.0640569
	3		0.169884	0.0413462	0.0288462	0.0530035
	4	0.244898	0.066879	0.0116959	0.0288462	0.110132
	5	0.228	0.0216049	0.0133971	0.0511182	0.0875
	6	0.0229008	0.0564263	0.014549	0.0162866	0.0645161
	7	0.0259259	0.0186916	0.00677638	0.0196721	0.0548523
	8	0.0388693	0.0243161	0.0125604	0.0352564	0.0207469
	9	0.0410448	0.0126984	0.0221154	0.0292208	0.0540541
	10	0.0980392	0.021875	0.0182868	0.00319489	0.048583

## Sheet: Figure 3D
Void space		Proximal														Distal
PND60
sample number	1	0.0085334	0.00890441	0.00890441	0.00816238	0.0087189	0.0159537	0.0144697	0.0144697	0.0153972	0.0196639	0.0293104	0.0309799	0.0341336	0.0341336	0.0341336
	2	0.00441148	0.00441148	0.00441148	0.00441148	0.00613771	0.0153443	0.0186049	0.0189886	0.0189886	0.0199476	0.0258935	0.0308804	0.0320312	0.0320312	0.0320312
	3	0.00511654	0.00511654	0.00511654	0.00590371	0.00688766	0.0151528	0.0145625	0.0145625	0.0135785	0.0145625	0.0224341	0.0285346	0.0277474	0.0277474	0.0277474
	4	0.00891431	0.00891431	0.00891431	0.00952211	0.0111429	0.0230962	0.020665	0.020665	0.0208676	0.0210702	0.0164104	0.0202598	0.0202598	0.0198546	0.0198546
	5	0.0108714	0.0108714	0.0108714	0.00918442	0.00824724	0.00824724	0.0121834	0.0114337	0.0118085	0.0155573	0.0226799	0.0294276	0.0328015	0.0328015	0.0328015
	6	0.00517254	0.00517254	0.00591148	0.00535728	0.00517254	0.00979089	0.00757408	0.00849775	0.00942142	0.00960615	0.0182886	0.0275253	0.0310353	0.0310353	0.0310353
	7	0.00820998	0.00820998	0.00820998	0.00820998	0.00876975	0.0151138	0.0136211	0.0134345	0.0143675	0.0134345	0.0203384	0.0229506	0.0251897	0.0251897	0.0251897
	8	0.00477452	0.00477452	0.00477452	0.00534746	0.00649335	0.0168063	0.0160424	0.0150875	0.0150875	0.0185251	0.0223448	0.0215808	0.0221538	0.0221538	0.0221538
	9	0.00481786	0.00481786	0.00481786	0.00259423	0.00240893	0.00852391	0.0111181	0.0111181	0.0153801	0.0153801	0.0226069	0.0237187	0.0250158	0.0250158	0.0250158
	10	0.00585328	0.00585328	0.00585328	0.00526795	0.0062435	0.0109261	0.0126821	0.0126821	0.0126821	0.0154136	0.0165843	0.0171696	0.0202914	0.0202914	0.0202914
	11	0.00642457	0.00642457	0.00642457	0.00604665	0.00642457	0.0085031	0.0085031	0.0085031	0.00963685	0.00944789	0.017762	0.0219191	0.022297	0.022297	0.022297
	12	0.00731427	0.00731427	0.00806445	0.006189	0.00637654	0.0116278	0.00843954	0.00843954	0.00937727	0.0138784	0.022693	0.0262564	0.0270065	0.0270065	0.0270065
	13	0.00589972	0.00589972	0.00589972	0.0060785	0.00554216	0.0109055	0.0101904	0.0103692	0.0110843	0.00965409	0.0176992	0.0252079	0.0296774	0.0296774	0.0296774
	14	0.00514845	0.00514845	0.00514845	0.00305093	0.00381366	0.0112503	0.0122037	0.0122037	0.0112503	0.0106783	0.0129665	0.0141106	0.0146826	0.0146826	0.0146826
PND120
sample number	1	0.0389301	0.0389301	0.0389301	0.0364247	0.0356538	0.0339193	0.0262103	0.0262103	0.0237049	0.0248613	0.0312211	0.0395082	0.0422063	0.0422063	0.0422063
	2	0.0427678	0.0427678	0.0427678	0.0417914	0.0372998	0.0410102	0.0339799	0.0257779	0.0220674	0.0226533	0.0300742	0.034761	0.0378856	0.0378856	0.0378856
	3	0.0245139	0.0245139	0.0245139	0.0239438	0.0235638	0.0294547	0.0260342	0.0241339	0.0214734	0.0214734	0.0317351	0.0469375	0.0475076	0.0475076	0.0475076
	4	0.0344713	0.0344713	0.0344713	0.0337379	0.0375884	0.0429058	0.0423557	0.0408888	0.041989	0.036855	0.0487732	0.0551907	0.0581245	0.0581245	0.0581245
	5	0.0239429	0.0239429	0.0239429	0.0257691	0.0251604	0.0308417	0.0306388	0.0296243	0.0310446	0.0261749	0.0353057	0.0405812	0.0448422	0.0448422	0.0448422
	6	0.0100211	0.0100211	0.0100211	0.0100211	0.0108228	0.0246519	0.0250528	0.0250528	0.0256541	0.0296625	0.0424895	0.0587237	0.0613292	0.0613292	0.0613292
	7	0.0187399	0.0187399	0.0187399	0.016847	0.0208222	0.0261224	0.024608	0.0227151	0.0229044	0.0208222	0.0344512	0.0444837	0.0448623	0.0448623	0.0441051
	8	0.0115499	0.0115499	0.0115499	0.0106476	0.0102867	0.0261678	0.0256264	0.0267092	0.0272506	0.0326647	0.0328451	0.0380787	0.039342	0.039342	0.039342
	9	0.0213069	0.0213069	0.0213069	0.0174826	0.0147509	0.0245849	0.0238564	0.0240385	0.024767	0.0262239	0.0325977	0.0453454	0.0517193	0.0517193	0.0511729
Noise
sample number	1	0.123976	0.123976	0.123976	0.12062	0.104467	0.0597854	0.0455208	0.0417449	0.0362908	0.0354517	0.033354	0.0352419	0.0337735	0.0331442	0.0331442
	2	0.0695947	0.0695947	0.0695947	0.0659319	0.0689484	0.0558051	0.0471865	0.0471865	0.0437391	0.0450319	0.0422309	0.053004	0.0555896	0.0555896	0.0555896
	3	0.0511065	0.0511065	0.0511065	0.0502403	0.0526224	0.0439603	0.034865	0.034865	0.0337823	0.0314002	0.0281519	0.0357313	0.0357313	0.0357313	0.0357313
	4	0.0361314	0.0371686	0.0378601	0.0388974	0.0376873	0.0371686	0.0347483	0.0300807	0.0274875	0.0255858	0.0316366	0.0406262	0.0414906	0.0404533	0.0404533
	5	0.0313109	0.0313109	0.0320937	0.0305282	0.0305282	0.0354205	0.0348334	0.033855	0.0330722	0.0315066	0.0358119	0.0416827	0.0432482	0.0432482	0.0432482
	6	0.020686	0.020686	0.020686	0.020686	0.020686	0.0350851	0.0360991	0.0367075	0.0352879	0.0367075	0.0360991	0.0356935	0.0371131	0.0360991	0.0360991
	7	0.00743424	0.00743424	0.00743424	0.00743424	0.00991232	0.0130984	0.0159305	0.0159305	0.0155765	0.0168155	0.0263738	0.030976	0.032038	0.032038	0.032038
	8	0.00843799	0.00843799	0.00843799	0.00808641	0.00580112	0.011778	0.0145907	0.0140633	0.0135359	0.0165244	0.0290056	0.032873	0.0341035	0.0341035	0.0341035
	9	0.0076016	0.0076016	0.0076016	0.00656502	0.00811989	0.016067	0.0152032	0.0152032	0.0152032	0.0181402	0.0200406	0.0243597	0.0271239	0.0269511	0.0269511
	10	0.00429944	0.00429944	0.00429944	0.00376201	0.00734487	0.0159437	0.0146897	0.0146897	0.0143315	0.0155855	0.0189892	0.0182726	0.0191683	0.0191683	0.0191683

## Sheet: figure supplement 1C_left
	Principal component 1	Principal component 2
PND120	0.408557	-0.212526
	0.39132	-0.142848
	0.385969	-0.148467
	0.0452593	-0.137609
	0.0934831	-0.161373
	0.212831	-0.148715
	0.179895	-0.112074
	0.108168	-0.131242
Noise	0.640037	0.0525327
	0.402241	-0.104762
	0.311514	-0.088124
	0.390905	-0.101526
	0.302304	-0.0649743
	0.212425	-0.118417
	0.053786	-0.0489168
	0.0242319	-0.0189696
	0.0698803	-0.0043683
	0.0466758	-0.0463508

## Sheet: figure supplement 1Cmiddleright
	Principal component 1	Principal component 2
base	0.875639	-0.346629
	0.31692	0.602326
	0.0746991	0.0152298
	0.048732	0.128681
	-0.003918	0.16672
	0.0563694	0.0375432
	0.0231123	-0.000901069
	0.00622045	-0.0313716
	0.0115293	0.0491451
	0.0104633	-0.0697556
	-0.0382721	-0.0527935
	0.0421603	-0.162819
apex	-0.0688078	-0.545265
proximal	0.14586	0.128579
	0.146165	0.128508
	0.146465	0.128807
	0.142062	0.125366
	0.128289	0.0938407
	0.0701595	-0.0181504
	0.0487011	-0.033592
	0.0419574	-0.0336706
	0.0338507	-0.0452314
	0.0277011	-0.0365878
	0.0158394	-0.0679659
	0.0172791	-0.100854
	0.0149211	-0.116679
	0.014235	-0.117834
distal	0.0143457	-0.117272
