# Supplementary material for: Cellular cartography of the organ of Corti based on optical tissue clearing and machine learning
Source: eLife. 2019 Jan 18;8:e40946. doi: 10.7554/eLife.40946 (PMC6338463; doi:10.7554/eLife.40946)
Supplement: Figure 4—source data 1. [file elife-40946-fig4-data1.xlsx]

## Sheet: Figure 4A_left
		Percent cell loss	Mean cluster size
PND30
sample number	1	1.48448	1.32
	2	2.08432	1.57143
	3	1.46654	1.33333
	4	2.0532	1.375
	5	1.38696	1.36364
	6	1.61606	1.375
	7	1.76991	1.33333
	8	2.17186	1.21053
	9	1.01523	1.375
	10	1.26652	1.4375
PND60
sample number	1	2.2493	1.41176
	2	2.81623	1.475
	3	2.53731	1.5
	4	2.38663	1.31579
	5	2.56162	1.325
	6	1.93762	1.32258
	7	2.13358	1.39394
	8	2.26288	1.38235
	9	2.86789	1.45238
	10	1.85271	1.33333
	11	1.8816	1.13889
	12	1.67676	1.38462
	13	2.25933	1.35294
	14	1.60846	1.34615
PND120
sample number	1	5.52567	2.05455
	2	4.68211	1.82692
	3	4.76427	2
	4	5.17241	1.79032
	5	4.24045	1.71698
	6	5.53633	1.86667
	7	3.22279	1.38
	8	5.17423	1.78182
	9	3.62647	1.6
Noise
sample number	1	7.97101	1.81176
	2	9.75736	2.95312
	3	5.81088	1.83333
	4	4.65116	2.09091
	5	5.16252	2.4
	6	2.90323	1.85294
	7	1.84587	1.48148
	8	2.18182	1.41176
	9	2.8757	1.55
	10	3.31839	1.39623

## Sheet: Figure 4A_right
Mean cluster size	Measured	Random
PND30	1.36948	1.05001
PND60	1.36677	1.06815
PND120	1.7797	1.15395
Noise	1.87815	1.1583

## Sheet: Figure 4C
		Model 1	Model 2
PND120
sample number	1	82.2114	54.3118
	2	45.4028	64.661
	3	57.7312	76.2912
	4	40.366	52.6684
	5	54.2975	54.0854
	6	55.132	45.061
	7	13.5502	46.2157
	8	37.9387	37.8317
	9	26.1738	52.7215
Noise
sample number	1	55.5762	41.7942
	2	91.9713	71.1705
	3	60.0407	58.5112
	4	29.1793	80.3663
	5	73.1213	70.2196
	6	52.6797	63.3003
	7	32.2424	80.2667
	8	16.6821	54.8744
	9	22.1422	73.5431
	10	27.352	43.2095

## Sheet: Figure 4D and E
		Position effect	Neighborhood effect
PND30
sample number	1	0.603931	2.38048
	2	0.333777	2.77949
	3	0.282335	2.45488
	4	0.757688	1.8176
	5	0.783697	3
	6	0.778349	2.75192
	7	0.859217	2
	8	0.30378	1.27992
	9	1.01547	3
	10	1.1774	3
PND60
sample number	1	0.765613	1.76617
	2	0.330048	1.81269
	3	1.56399	1.38136
	4	0.333034	1.38337
	5	0.266828	1.43303
	6	0.795556	1.79971
	7	0.34642	2.25737
	8	0.792059	2
	9	0.720144	1.80787
	10	0.319274	2.28387
	11	0.8797	0.395586
	12	1.19574	1.73228
	13	0.275482	1.77704
	14	0.3191	2.35665
PND120
sample number	1	2.76434	0.604745
	2	1.54636	1.38856
	3	2.03584	2
	4	0.99115	1.32826
	5	1.0654	1
	6	2.10646	1
	7	0.32392	1.30285
	8	2.03025	1
	9	0.920668	1.39719
Noise
sample number	1	2.08541	0
	2	2.11031	3
	3	1.89973	1
	4	0.319685	2.33631
	5	2.66657	1.74101
	6	2.66663	1.74378
	7	0.31576	2.78408
	8	0.737056	2
	9	0.848233	2
	10	0.750646	1
