# Supplementary material for: Cellular cartography of the organ of Corti based on optical tissue clearing and machine learning
Source: eLife. 2019 Jan 18;8:e40946. doi: 10.7554/eLife.40946 (PMC6338463; doi:10.7554/eLife.40946)
Supplement: Figure 5—source data 1. [file elife-40946-fig5-data1.xlsx]

## Sheet: Figure 5A
F-actin fluorescence
PND60	Cell number	Surrounded by intact hair cells	Next to lost hair cells
	1	0.911203	0.713507
	2	0.975724	0.657986
	3	1.0072	0.872226
	4	1.04915	0.664766
	5	1.05672	0.835436
	6	1.00766	0.767952
	7	1.0654	0.812528
	8	0.941461	0.663693
	9	1.00046	0.733315
	10	0.985016	0.862831
	11	0.978902	1.04826
	12	0.980447	1.13406
	13	1.00243	0.968887
	14	1.02502	0.966971
	15	1.0132	0.795926
	16	0.984383	0.635308
	17	1.03307	0.903026
	18	0.944833	0.711538
	19	0.990564	0.813963
	20	1.04715	0.646913
	21	1.04375	0.719958
	22	0.874894	0.751193
	23	0.995526	0.759019
	24	1.04881	0.696198
	25	1.03702	0.6577
	26	0.953355	1.18696
	27	1.00619	0.891391
	28	1.01667	0.911313
	29	0.98364	0.821967
	30	1.00943	0.861196
	31	1.03072	1.10081
	32	1.04804	0.913999
	33	1.13517	0.952721
	34	0.921961	0.768547
	35	0.912542	0.984209
	36	0.98228	0.915643
	37	1.04804	0.975637
	38	1.13517	0.985932
	39	0.921961	0.999956
	40	0.912542	0.845162
	41	0.98228	0.827951
	42	1.04804	0.976683
	43	1.13517	0.959466
	44	0.921961	1.19939
	45	0.912542	0.921372
	46	0.98228	0.918751
	47	0.989051	1.00625
	48	0.881303	1.00563
	49	1.11345	0.938642
	50	1.0162	1.04394
	51	1.00581	0.96011
	52	0.975281	1.00021
	53	1.02207	1.12288
	54	0.996838	1.05988
	55	0.955773	0.886239
	56	0.872292	0.905648
	57	1.11659	0.769092
	58	1.05025	0.739869
	59	1.0051	0.717559
	60	0.76761	0.719469
	61	1.07694	0.74131
	62	1.11097	0.868821
	63	1.12747	0.829667
	64	0.930994	0.874538
	65	0.986008	1.13825
	66	0.857105	0.806908
	67	0.995384	0.937875
	68	1.06217	0.900124
	69	1.08535	0.98244
	70	0.857105	0.805627
	71	0.995384	0.872549
	72	1.06217	0.94129
	73	1.08535	0.793293
	74	1.05017	0.917536
	75	1.04129	1.11684
	76	0.991739	0.860743
	77	0.90127	1.01206
	78	1.01554	1.06446
	79	0.961984	0.981498
	80	1.0182	0.834777
	81	0.868584	1.07391
	82	1.14185	1.0835
	83	1.00939	0.960659
	84	0.960594	0.775638
	85	1.04425	0.750266
	86	0.975822	0.845029
	87	1.02815	0.835599
	88	0.99119	0.850154
	89	0.9523	1.08096
	90	1.02876	1.14088
	91	0.972166	1.25557
	92	1.11286	0.956335
	93	0.933912	1.05551
	94	0.9523	0.956335
	95	1.02876	1.05551
	96	0.972166	0.896494
	97	1.11286	0.995267
	98	0.933912	1.04048
	99	0.993173	0.672145
	100	0.96614	0.846852
	101	0.983864	0.845264
	102	1.00629	0.92434
	103	1.05053	0.7154
	104	0.993173	0.7154
	105	0.96614	0.881205
	106	0.983864	0.94504
	107	1.00629	0.942521
	108	1.05053	0.697094
Noise	Cell number
	1	1.04571	0.920418
	2	0.856829	0.951
	3	1.17406	0.830426
	4	1.01162	1.00849
	5	0.911783	0.804017
	6	0.650663	0.828587
	7	0.701527	0.865696
	8	0.814997	0.86315
	9	0.79478	0.912603
	10	0.72658	0.887394
	11	0.795361	0.717138
	12	0.791941	0.77058
	13	0.940025	0.973783
	14	1.01861	1.18873
	15	1.04164	0.818601
	16	1.02052	0.720793
	17	0.979199	0.711409
	18	1.13233	0.756777
	19	1.05988	0.978939
	20	0.899814	0.914995
	21	0.907977	0.885424
	22	1.1405	1.27334
	23	1.01739	1.21397
	24	0.848099	1.03506
	25	1.03436	1.08095
	26	0.959612	1.22382
	27	1.14555	0.773541
	28	1.21804	1.12323
	29	0.876294	1.0486
	30	0.760115	0.737229
	31	0.995943	0.803428
	32	1.07498	0.763309
	33	1.03173	0.837011
	34	0.897341	0.807144
	35	1.07046	0.764245
	36	1.00109	0.771767
	37	1.02044	0.843424
	38	0.867014	0.706166
	39	1.03238	0.885868
	40	1.00863	0.941563
	41	1.01371	0.757195
	42	0.958903	0.927491
	43	1.04771	0.847452
	44	0.95661	0.843097
	45	1.02306	0.90455
	46	1.08034	0.777373
	47	0.923459	0.950807
	48	0.879177	1.01035
	49	1.04328	0.908079
	50	1.07375	0.901403
	51	1.10107	1.11469
	52	1.02177	0.756692
	53	1.03459	0.665513
	54	0.893735	1.07627
	55	0.948847	0.812505
	56	0.926577	1.20489
	57	0.928487	0.930263
	58	0.952305	0.974119
	59	1.21071	0.906049
	60	0.981923	0.864416
	61	1.03143	0.952732
	62	0.913386	0.843025
	63	1.08967	0.852434
	64	1.0697	0.85934
	65	0.895822	0.9257
	66	1.00615	0.758481
	67	0.970907	0.980861
	68	1.00036	1.08963
	69	1.05953	1.0163
	70	0.874804	0.803768
	71	1.08825	0.723131
	72	0.843138	0.889544
	73	0.905339	1.05355
	74	1.20988	0.885786
	75	0.973245	1.0295
	76	1.0684	0.853816
	77	0.950342	1.02303
	78	0.867662	0.934082
	79	0.875972	0.825608
	80	0.926174	0.852085
	81	1.15283	0.834392
	82	1.22702	0.920373
	83	1.20566	1.10756
	84	0.920414	0.993378
	85	0.930173	0.76682
	86	0.943756	0.815307
	87	1.02386	0.951731
	88	1.10015	1.02165
	89	0.94896	0.879798
	90	0.927034	0.770425
	91	1.09071	0.903063
	92	0.976656	0.91104
	93	1.0118	1.14605
	94	0.971411	1.0672
	95	0.94942	1.04568
	96	1.071	0.997177
	97	0.957062	0.835948
	98	0.853742	0.933852
	99	0.98877	0.864509
	100	1.12943	0.928597
	101	0.964388	1.01052
	102	1.10807	0.861708
	103	0.927547	0.825979
